# Supplementary material for: Influence of Altitudes and Development Stages on the Chemical Composition, Antioxidant, and Antimicrobial Capacity of the Wild Andean Blueberry (Vaccinium floribundum Kunth)
Source: Molecules. 2022 Nov 3;27(21):7525. doi: 10.3390/molecules27217525 (PMC9657399; doi:10.3390/molecules27217525)
Supplement: Supplementary file 1 [file molecules-27-07525-s001.zip]

Archive with 1 entries (1 files):
- molecules-1958491-supplementary.pdf
